# Supplementary material for: Cuproptosis genes in predicting the occurrence of allergic rhinitis and pharmacological treatment
Source: PLoS One. 2025 Feb 6;20(2):e0318511. doi: 10.1371/journal.pone.0318511 (PMC11801562; doi:10.1371/journal.pone.0318511)
Supplement: S1 Table — (XLSX) [file pone.0318511.s004.xlsx]

## Sheet: KEGG
ID	Description	GeneRatio	BgRatio	pvalue	p.adjust	qvalue	geneID	Count	one_type	two_type
hsa03010	Ribosome	44598	153/7914	0.00529292	0.068808	0.0390005	MRPL13/RPL7A	2	Genetic Information Processing	Translation
hsa00061	Fatty acid biosynthesis	44567	18/7914	0.0135736	0.0832018	0.0471589	MCAT	1	Metabolism	Lipid metabolism
hsa00020	Citrate cycle (TCA cycle)	44567	30/7914	0.0225371	0.0832018	0.0471589	PDHA1	1	Metabolism	Carbohydrate metabolism
hsa00620	Pyruvate metabolism	44567	39/7914	0.0292151	0.0832018	0.0471589	PDHA1	1	Metabolism	Carbohydrate metabolism
hsa01212	Fatty acid metabolism	44567	57/7914	0.042457	0.0832018	0.0471589	MCAT	1	Metabolism	Global and overview maps
hsa00970	Aminoacyl-tRNA biosynthesis	44567	66/7914	0.0490214	0.0832018	0.0471589	VARS2	1	Genetic Information Processing	Translation

## Sheet: GO
ID	Description	GeneRatio	BgRatio	pvalue	p.adjust	qvalue	geneID	Count	ONT
GO:0070125	mitochondrial translational elongation	44630	86/17910	1.25194e-05	0.00150375	0.00127876	MRPL13/MRPL53/MRPS30	3	BP
GO:0070126	mitochondrial translational termination	44630	88/17910	1.34163e-05	0.00150375	0.00127876	MRPL13/MRPL53/MRPS30	3	BP
GO:0006415	translational termination	44630	100/17910	1.96998e-05	0.00150375	0.00127876	MRPL13/MRPL53/MRPS30	3	BP
GO:0006414	translational elongation	44630	124/17910	3.75165e-05	0.00159559	0.00135686	MRPL13/MRPL53/MRPS30	3	BP
GO:0032543	mitochondrial translation	44630	125/17910	3.84277e-05	0.00159559	0.00135686	MRPL13/MRPL53/MRPS30	3	BP
GO:0043604	amide biosynthetic process	44691	822/17910	4.18059e-05	0.00159559	0.00135686	MRPL13/MRPL53/MRPS30/PDHA1/RPL7A	5	BP
GO:0140053	mitochondrial gene expression	44630	148/17910	6.35917e-05	0.00208036	0.00176909	MRPL13/MRPL53/MRPS30	3	BP
GO:0043603	cellular amide metabolic process	44691	1051/17910	0.000135514	0.00366813	0.0031193	MRPL13/MRPL53/MRPS30/PDHA1/RPL7A	5	BP
GO:0043624	cellular protein complex disassembly	44630	195/17910	0.000144162	0.00366813	0.0031193	MRPL13/MRPL53/MRPS30	3	BP
GO:0006412	translation	44661	668/17910	0.000336477	0.00770531	0.00655244	MRPL13/MRPL53/MRPS30/RPL7A	4	BP
GO:0043043	peptide biosynthetic process	44661	693/17910	0.000387206	0.00806092	0.00685484	MRPL13/MRPL53/MRPS30/RPL7A	4	BP
GO:0032984	protein-containing complex disassembly	44630	298/17910	0.000501795	0.00957593	0.00814317	MRPL13/MRPL53/MRPS30	3	BP
GO:0006518	peptide metabolic process	44661	811/17910	0.000703938	0.0124001	0.0105448	MRPL13/MRPL53/MRPS30/RPL7A	4	BP
GO:1901566	organonitrogen compound biosynthetic process	44691	1819/17910	0.00174767	0.0285869	0.0243097	MRPL13/MRPL53/MRPS30/PDHA1/RPL7A	5	BP
GO:0022411	cellular component disassembly	44630	492/17910	0.00214072	0.0326817	0.0277918	MRPL13/MRPL53/MRPS30	3	BP
GO:0061732	mitochondrial acetyl-CoA biosynthetic process from pyruvate	44571	6/17910	0.00334588	0.0478879	0.0407228	PDHA1	1	BP
GO:0106074	aminoacyl-tRNA metabolism involved in translational fidelity	44571	13/17910	0.00723666	0.0974821	0.0828968	VARS2	1	BP
GO:0005739	mitochondrion	44782	1492/18675	1.36448e-08	3.27803e-07	1.15019e-07	CLPX/COX14/MCAT/MRPL13/MRPL53/MRPS30/PDHA1/VARS2	8	CC
GO:0005759	mitochondrial matrix	44721	448/18675	1.4569e-08	3.27803e-07	1.15019e-07	CLPX/MCAT/MRPL13/MRPL53/MRPS30/PDHA1	6	CC
GO:0044429	mitochondrial part	44751	977/18675	3.44723e-08	5.17085e-07	1.81433e-07	CLPX/COX14/MCAT/MRPL13/MRPL53/MRPS30/PDHA1	7	CC
GO:0015934	large ribosomal subunit	44660	108/18675	1.30339e-07	1.46632e-06	5.14497e-07	MRPL13/MRPL53/MRPS30/RPL7A	4	CC
GO:0044391	ribosomal subunit	44660	173/18675	8.64399e-07	7.77959e-06	2.72968e-06	MRPL13/MRPL53/MRPS30/RPL7A	4	CC
GO:0000315	organellar large ribosomal subunit	44629	55/18675	2.00518e-06	1.28904e-05	4.52295e-06	MRPL13/MRPL53/MRPS30	3	CC
GO:0005762	mitochondrial large ribosomal subunit	44629	55/18675	2.00518e-06	1.28904e-05	4.52295e-06	MRPL13/MRPL53/MRPS30	3	CC
GO:0098798	mitochondrial protein complex	44660	233/18675	2.83306e-06	1.5936e-05	5.59156e-06	CLPX/MRPL13/MRPL53/MRPS30	4	CC
GO:0005840	ribosome	44660	252/18675	3.86814e-06	1.93407e-05	6.78621e-06	MRPL13/MRPL53/MRPS30/RPL7A	4	CC
GO:0031966	mitochondrial membrane	44690	656/18675	5.9023e-06	2.61598e-05	9.17888e-06	CLPX/COX14/MRPL13/MRPL53/MRPS30	5	CC
GO:0000313	organellar ribosome	44629	84/18675	7.23187e-06	2.61598e-05	9.17888e-06	MRPL13/MRPL53/MRPS30	3	CC
GO:0005761	mitochondrial ribosome	44629	84/18675	7.23187e-06	2.61598e-05	9.17888e-06	MRPL13/MRPL53/MRPS30	3	CC
GO:0005740	mitochondrial envelope	44690	690/18675	7.55728e-06	2.61598e-05	9.17888e-06	CLPX/COX14/MRPL13/MRPL53/MRPS30	5	CC
GO:0005743	mitochondrial inner membrane	44660	445/18675	3.64482e-05	0.000117155	4.1107e-05	CLPX/MRPL13/MRPL53/MRPS30	4	CC
GO:0019866	organelle inner membrane	44660	489/18675	5.27034e-05	0.00015811	5.54773e-05	CLPX/MRPL13/MRPL53/MRPS30	4	CC
GO:0031967	organelle envelope	44690	1093/18675	7.03286e-05	0.000186164	6.53207e-05	CLPX/COX14/MRPL13/MRPL53/MRPS30	5	CC
GO:0031975	envelope	44690	1093/18675	7.03286e-05	0.000186164	6.53207e-05	CLPX/COX14/MRPL13/MRPL53/MRPS30	5	CC
GO:1990904	ribonucleoprotein complex	44660	1315/18675	0.0023136	0.00578399	0.00202947	MRPL13/MRPL53/MRPS30/RPL7A	4	CC
GO:0045254	pyruvate dehydrogenase complex	44570	8/18675	0.00384965	0.00911758	0.00319915	PDHA1	1	CC
GO:0031090	organelle membrane	44690	2734/18675	0.00504082	0.0113418	0.00397959	CLPX/COX14/MRPL13/MRPL53/MRPS30	5	CC
GO:0043232	intracellular non-membrane-bounded organelle	44721	4464/18675	0.00789561	0.0163214	0.00572682	CLPX/MRPL13/MRPL53/MRPS30/PDHA1/RPL7A	6	CC
GO:0043228	non-membrane-bounded organelle	44721	4473/18675	0.00797938	0.0163214	0.00572682	CLPX/MRPL13/MRPL53/MRPS30/PDHA1/RPL7A	6	CC
GO:0032991	protein-containing complex	44721	4980/18675	0.0139238	0.0269406	0.00945285	CLPX/MRPL13/MRPL53/MRPS30/PDHA1/RPL7A	6	CC
GO:0042788	polysomal ribosome	44570	30/18675	0.0143683	0.0269406	0.00945285	RPL7A	1	CC
GO:0009295	nucleoid	44570	42/18675	0.0200641	0.0347263	0.0121847	CLPX	1	CC
GO:0042645	mitochondrial nucleoid	44570	42/18675	0.0200641	0.0347263	0.0121847	CLPX	1	CC
GO:0022625	cytosolic large ribosomal subunit	44570	52/18675	0.0247882	0.0413136	0.014496	RPL7A	1	CC
GO:0005844	polysome	44570	60/18675	0.0285529	0.0458885	0.0161012	RPL7A	1	CC
GO:1990204	oxidoreductase complex	44570	93/18675	0.043946	0.0673079	0.0236168	PDHA1	1	CC
GO:0022626	cytosolic ribosome	44570	95/18675	0.0448719	0.0673079	0.0236168	RPL7A	1	CC
GO:0003735	structural constituent of ribosome	44629	157/16967	6.26777e-05	0.00388602	0.00303492	MRPL13/MRPS30/RPL7A	3	MF
GO:0004739	pyruvate dehydrogenase (acetyl-transferring) activity	44570	3/16967	0.00159057	0.028156	0.0219894	PDHA1	1	MF
GO:0004176	ATP-dependent peptidase activity	44570	4/16967	0.00212027	0.028156	0.0219894	CLPX	1	MF
GO:0004738	pyruvate dehydrogenase activity	44570	6/16967	0.0031789	0.028156	0.0219894	PDHA1	1	MF
GO:0016624	oxidoreductase activity, acting on the aldehyde or oxo group of donors, disulfide as acceptor	44570	6/16967	0.0031789	0.028156	0.0219894	PDHA1	1	MF
GO:0034603	pyruvate dehydrogenase [NAD(P)+] activity	44570	6/16967	0.0031789	0.028156	0.0219894	PDHA1	1	MF
GO:0034604	pyruvate dehydrogenase (NAD+) activity	44570	6/16967	0.0031789	0.028156	0.0219894	PDHA1	1	MF
GO:0005198	structural molecule activity	44629	653/16967	0.00400569	0.029185	0.022793	MRPL13/MRPS30/RPL7A	3	MF
GO:0004312	fatty acid synthase activity	44570	8/16967	0.00423653	0.029185	0.022793	MCAT	1	MF
GO:0002161	aminoacyl-tRNA editing activity	44570	10/16967	0.00529317	0.0328177	0.0256301	VARS2	1	MF
GO:0016417	S-acyltransferase activity	44570	14/16967	0.00740346	0.0417286	0.0325894	MCAT	1	MF
GO:0003723	RNA binding	44660	1850/16967	0.0113045	0.0584064	0.0456145	MCAT/MRPL13/MRPS30/RPL7A	4	MF
GO:0016620	oxidoreductase activity, acting on the aldehyde or oxo group of donors, NAD or NADP as acceptor	44570	34/16967	0.0178953	0.0838729	0.0655035	PDHA1	1	MF
GO:0016504	peptidase activator activity	44570	36/16967	0.0189391	0.0838729	0.0655035	CLPX	1	MF
GO:0016903	oxidoreductase activity, acting on the aldehyde or oxo group of donors	44570	39/16967	0.0205028	0.084745	0.0661845	PDHA1	1	MF
